# Supplementary material for: Molecular Insight into the Structural Properties of Deep Eutectic Solvents Based on Alkanolamines—A Theoretical and Experimental Study
Source: Molecules. 2026 Apr 21;31(8):1364. doi: 10.3390/molecules31081364 (PMC13118984; doi:10.3390/molecules31081364)
Supplement: Supplementary file 1 [file molecules-31-01364-s001.zip]

Archive with 1 entries (1 files):
- molecules-4187608-supplementary.pdf
